# Supplementary material for: S100a9 inhibits Atg9a transcription and participates in suppression of autophagy in cardiomyocytes induced by β1-adrenoceptor autoantibodies
Source: Cell Mol Biol Lett. 2023 Sep 18;28:74. doi: 10.1186/s11658-023-00486-1 (PMC10506287; doi:10.1186/s11658-023-00486-1)
Supplement: Supplementary file 2 — Additional file 2. Raw data of PCR Array. [file 11658_2023_486_MOESM2_ESM.xlsx]

## Sheet: Raw data
Sample Name	Target Name	Cт	内参	fold								Sample Name	Target Name	Cт	内参
1 NC 1	Actb	18.8673	21.0378	4.50171								1 NC 1	Gapdh	19.5552	21.0378
1 NC 1	Akt1	23.9896	21.0378	0.129246								1 NC 1	Hprt1	22.5204
1 NC 1	Ambra1	26.7404	21.0378	0.019201								1 NC 2	Gapdh	19.8958	21.3213
1 NC 1	App	23.1279	21.0378	0.234859								1 NC 2	Hprt1	22.7468
1 NC 1	Arsa	27.2881	21.0378	0.0131364								1 NC 3	Gapdh	20.6216	21.7602
1 NC 1	Arsb	24.675	21.0378	0.080371								1 NC 3	Hprt1	22.8989
1 NC 1	Atg12	25.1002	21.0378	0.0598535								FIT SI-1 1	Gapdh	20.7946	22.276
1 NC 1	Atg16l1	30.6644	21.0378	0.001265								FIT SI-1 1	Hprt1	23.7573
1 NC 1	Atg16l2	30.7901	21.0378	0.0011595								FIT SI-1 2	Gapdh	20.3501	21.7045
1 NC 1	Atg3	24.2582	21.0378	0.107292								FIT SI-1 2	Hprt1	23.059
1 NC 1	Atg4b	28.6177	21.0378	0.00522669								FIT SI-1 3	Gapdh	20.2384	21.6639
1 NC 1	Atg4c	27.3953	21.0378	0.0121955								FIT SI-1 3	Hprt1	23.0895
1 NC 1	Atg5	25.6772	21.0378	0.0401243
1 NC 1	Atg7	27.4173	21.0378	0.012011
1 NC 1	Atg9a	26.7491	21.0378	0.0190861
1 NC 1	Bad	28.1883	21.0378	0.00703832
1 NC 1	Bak1	26.3696	21.0378	0.0248285
1 NC 1	Bax	24.6263	21.0378	0.0831268
1 NC 1	Bcl2	28.6082	21.0378	0.00526119
1 NC 1	Bcl2l1	28.0608	21.0378	0.00768901
1 NC 1	Becn1	25.4665	21.0378	0.0464315
1 NC 1	Bid	27.7992	21.0378	0.00921711
1 NC 1	Bnip3	21.2563	21.0378	0.85947
1 NC 1	Casp3	25.4379	21.0378	0.0473636
1 NC 1	Casp8	29.2875	21.0378	0.00328541
1 NC 1	Cdkn1b	29.1272	21.0378	0.00367136
1 NC 1	Cdkn2a	37.2459	21.0378	1.32092e-05
1 NC 1	Cln3	27.6487	21.0378	0.0102306
1 NC 1	Ctsb	23.0543	21.0378	0.247147
1 NC 1	Ctsd	27.3017	21.0378	0.0130126
1 NC 1	Ctss	36.9179	21.0378	1.65811e-05
1 NC 1	Cxcr4	Undetermined	21.0378	#VALUE!
1 NC 1	Dapk1	33.7809	21.0378	0.000145864
1 NC 1	Dram2	25.8667	21.0378	0.0351837
1 NC 1	Eif2ak3	27.0041	21.0378	0.0159935
1 NC 1	Eif4g1	26.7121	21.0378	0.0195817
1 NC 1	Esr1	34.2045	21.0378	0.000108748
1 NC 1	Fadd	26.9038	21.0378	0.017145
1 NC 1	Fas	23.8137	21.0378	0.146005
1 NC 1	Gaa	25.2763	21.0378	0.0529757
1 NC 1	Gabarap	21.8119	21.0378	0.584728
1 NC 1	Gabarapl2	25.9247	21.0378	0.0337974
1 NC 1	Gapdh	19.5552	21.0378	2.79449
1 NC 1	Hdac1	23.826	21.0378	0.14476
1 NC 1	Hdac10	33.5369	21.0378	0.000172738
1 NC 1	Hdac6	27.0532	21.0378	0.0154591
1 NC 1	Hgs	25.3578	21.0378	0.0500668
1 NC 1	Hmgb1	23.4578	21.0378	0.186852
1 NC 1	Hprt1	22.5204	21.0378	0.357847
1 NC 1	Hsp90aa1	19.9236	21.0378	2.16476
1 NC 1	Htt	25.1697	21.0378	0.0570368
1 NC 1	Ifng	35.8209	21.0378	3.54674e-05
1 NC 1	Igf1	Undetermined	21.0378	#VALUE!
1 NC 1	Ins2	37.7371	21.0378	9.39721e-06
1 NC 1	Irf8	32.0942	21.0378	0.000469569
1 NC 1	Irgm	29.4048	21.0378	0.00302889
1 NC 1	Lamp1	22.7433	21.0378	0.306607
1 NC 1	Lamp2	21.9264	21.0378	0.540127
1 NC 1	Lamp3	32.8669	21.0378	0.000274832
1 NC 1	Map1lc3a	24.5717	21.0378	0.0863361
1 NC 1	Map1lc3b	23.3685	21.0378	0.198786
1 NC 1	Mapk14	28.0452	21.0378	0.00777258
1 NC 1	Mapk8	27.2009	21.0378	0.0139548
1 NC 1	Mapt	32.6835	21.0378	0.000312086
1 NC 1	Mtor	27.721	21.0378	0.00973087
1 NC 1	Nfkb1	26.279	21.0378	0.0264377
1 NC 1	Npc1	24.9524	21.0378	0.0663114
1 NC 1	Park2	29.0065	21.0378	0.00399192
1 NC 1	Park7	33.9708	21.0378	0.000127869
1 NC 1	Pik3c3	28.8517	21.0378	0.0044441
1 NC 1	Pik3cg	33.9062	21.0378	0.000133723
1 NC 1	Pik3r4	34.8834	21.0378	6.79264e-05
1 NC 1	Pim2	30.3552	21.0378	0.00156733
1 NC 1	Pink1	25.5222	21.0378	0.0446753
1 NC 1	Prkaa1	24.0173	21.0378	0.12679
1 NC 1	Psen1	24.9711	21.0378	0.0654556
1 NC 1	Pten	21.644	21.0378	0.656893
1 NC 1	Rab24	26.4653	21.0378	0.023236
1 NC 1	Rb1	32.0608	21.0378	0.000480552
1 NC 1	Rb1cc1	26.29	21.0378	0.0262382
1 NC 1	Rgd1359310	26.1373	21.0378	0.0291668
1 NC 1	Rgs19	30.1034	21.0378	0.00186631
1 NC 1	Rps6kb1	25.4847	21.0378	0.0458488
1 NC 1	Snca	31.8284	21.0378	0.000564535
1 NC 1	Sqstm1	24.325	21.0378	0.102435
1 NC 1	Tgfb1	25.5594	21.0378	0.0435366
1 NC 1	Tgm2	25.9726	21.0378	0.0326936
1 NC 1	Tm9sf1	Undetermined	21.0378	#VALUE!
1 NC 1	Tnf	34.931	21.0378	6.57253e-05
1 NC 1	Tnfsf10	34.9557	21.0378	6.46094e-05
1 NC 1	Tp53	24.5669	21.0378	0.08662
1 NC 1	Ubb	20.6789	21.0378	1.28243
1 NC 1	Ulk1	26.6794	21.0378	0.0200308
1 NC 1	Wipi1	24.9431	21.0378	0.0667369
1 NC 2	Actb	19.4962	21.3213	3.54322
1 NC 2	Akt1	24.719	21.3213	0.0948817
1 NC 2	Ambra1	27.6063	21.3213	0.0128238
1 NC 2	App	23.6882	21.3213	0.193857
1 NC 2	Arsa	27.7991	21.3213	0.0112194
1 NC 2	Arsb	25.0391	21.3213	0.0760042
1 NC 2	Atg12	25.4761	21.3213	0.0561417
1 NC 2	Atg16l1	30.6849	21.3213	0.00151803
1 NC 2	Atg16l2	31.4733	21.3213	0.000878896
1 NC 2	Atg3	24.5132	21.3213	0.109429
1 NC 2	Atg4b	29.0359	21.3213	0.00476085
1 NC 2	Atg4c	27.895	21.3213	0.0104982
1 NC 2	Atg5	25.9779	21.3213	0.0396481
1 NC 2	Atg7	27.9843	21.3213	0.00986786
1 NC 2	Atg9a	27.2441	21.3213	0.0164842
1 NC 2	Bad	28.6532	21.3213	0.00620705
1 NC 2	Bak1	26.8666	21.3213	0.0214135
1 NC 2	Bax	24.9279	21.3213	0.0820939
1 NC 2	Bcl2	29.6028	21.3213	0.00321389
1 NC 2	Bcl2l1	28.5193	21.3213	0.00681044
1 NC 2	Becn1	26.0235	21.3213	0.0384149
1 NC 2	Bid	28.2995	21.3213	0.00793117
1 NC 2	Bnip3	21.5856	21.3213	0.832617
1 NC 2	Casp3	25.9577	21.3213	0.0402082
1 NC 2	Casp8	29.5284	21.3213	0.00338391
1 NC 2	Cdkn1b	29.511	21.3213	0.00342498
1 NC 2	Cdkn2a	39.0128	21.3213	4.72424e-06
1 NC 2	Cln3	28.0462	21.3213	0.0094535
1 NC 2	Ctsb	23.6898	21.3213	0.193642
1 NC 2	Ctsd	28.1239	21.3213	0.00895808
1 NC 2	Ctss	38.1447	21.3213	8.62273e-06
1 NC 2	Cxcr4	36.9317	21.3213	1.99897e-05
1 NC 2	Dapk1	33.0112	21.3213	0.000302675
1 NC 2	Dram2	26.0652	21.3213	0.0373212
1 NC 2	Eif2ak3	27.5826	21.3213	0.0130362
1 NC 2	Eif4g1	27.3615	21.3213	0.0151959
1 NC 2	Esr1	33.0537	21.3213	0.000293892
1 NC 2	Fadd	27.3072	21.3213	0.0157785
1 NC 2	Fas	24.0829	21.3213	0.147461
1 NC 2	Gaa	25.9027	21.3213	0.0417696
1 NC 2	Gabarap	22.223	21.3213	0.535267
1 NC 2	Gabarapl2	26.5578	21.3213	0.0265254
1 NC 2	Gapdh	19.8958	21.3213	2.68611
1 NC 2	Hdac1	24.2105	21.3213	0.134982
1 NC 2	Hdac10	34.1868	21.3213	0.000133999
1 NC 2	Hdac6	27.7308	21.3213	0.011764
1 NC 2	Hgs	25.9885	21.3213	0.0393569
1 NC 2	Hmgb1	23.8309	21.3213	0.175604
1 NC 2	Hprt1	22.7468	21.3213	0.372286
1 NC 2	Hsp90aa1	20.0949	21.3213	2.33987
1 NC 2	Htt	25.7592	21.3213	0.0461379
1 NC 2	Ifng	35.2312	21.3213	6.49695e-05
1 NC 2	Igf1	Undetermined	21.3213	#VALUE!
1 NC 2	Ins2	35.6315	21.3213	4.92249e-05
1 NC 2	Irf8	32.3947	21.3213	0.000464072
1 NC 2	Irgm	29.7324	21.3213	0.00293762
1 NC 2	Lamp1	23.1704	21.3213	0.277557
1 NC 2	Lamp2	22.1069	21.3213	0.580094
1 NC 2	Lamp3	32.57	21.3213	0.000410954
1 NC 2	Map1lc3a	24.8442	21.3213	0.0869936
1 NC 2	Map1lc3b	23.8744	21.3213	0.170386
1 NC 2	Mapk14	28.8055	21.3213	0.00558501
1 NC 2	Mapk8	27.5536	21.3213	0.0133013
1 NC 2	Mapt	33.128	21.3213	0.000279138
1 NC 2	Mtor	28.2115	21.3213	0.00843037
1 NC 2	Nfkb1	26.6736	21.3213	0.0244797
1 NC 2	Npc1	25.1299	21.3213	0.0713689
1 NC 2	Park2	29.3113	21.3213	0.0039334
1 NC 2	Park7	34.5201	21.3213	0.000106357
1 NC 2	Pik3c3	29.4104	21.3213	0.00367227
1 NC 2	Pik3cg	32.8734	21.3213	0.000333023
1 NC 2	Pik3r4	34.1385	21.3213	0.000138558
1 NC 2	Pim2	30.8595	21.3213	0.00134495
1 NC 2	Pink1	25.8196	21.3213	0.0442468
1 NC 2	Prkaa1	24.4472	21.3213	0.114554
1 NC 2	Psen1	25.3485	21.3213	0.061333
1 NC 2	Pten	22.0975	21.3213	0.583901
1 NC 2	Rab24	26.6778	21.3213	0.0244072
1 NC 2	Rb1	32.8177	21.3213	0.000346126
1 NC 2	Rb1cc1	26.6098	21.3213	0.0255857
1 NC 2	Rgd1359310	26.742	21.3213	0.0233455
1 NC 2	Rgs19	29.9616	21.3213	0.0025062
1 NC 2	Rps6kb1	25.9435	21.3213	0.0406053
1 NC 2	Snca	32.7542	21.3213	0.000361708
1 NC 2	Sqstm1	24.8632	21.3213	0.0858597
1 NC 2	Tgfb1	25.975	21.3213	0.0397282
1 NC 2	Tgm2	26.096	21.3213	0.036533
1 NC 2	Tm9sf1	Undetermined	21.3213	#VALUE!
1 NC 2	Tnf	33.9427	21.3213	0.000158705
1 NC 2	Tnfsf10	33.3664	21.3213	0.000236621
1 NC 2	Tp53	24.6657	21.3213	0.0984512
1 NC 2	Ubb	21.1113	21.3213	1.15669
1 NC 2	Ulk1	27.1228	21.3213	0.0179296
1 NC 2	Wipi1	25.5853	21.3213	0.0520482
1 NC 3	Actb	21.4127	21.7602	1.27241
1 NC 3	Akt1	26.2707	21.7602	0.0438762
1 NC 3	Ambra1	29.727	21.7602	0.00399723
1 NC 3	App	25.9704	21.7602	0.0540264
1 NC 3	Arsa	29.9669	21.7602	0.00338487
1 NC 3	Arsb	26.6663	21.7602	0.0333529
1 NC 3	Atg12	26.4676	21.7602	0.0382781
1 NC 3	Atg16l1	33.5526	21.7602	0.000281939
1 NC 3	Atg16l2	33.9423	21.7602	0.000215202
1 NC 3	Atg3	25.1011	21.7602	0.0986946
1 NC 3	Atg4b	31.9423	21.7602	0.000860764
1 NC 3	Atg4c	28.905	21.7602	0.00706657
1 NC 3	Atg5	27.6207	21.7602	0.0172117
1 NC 3	Atg7	29.7258	21.7602	0.00400061
1 NC 3	Atg9a	30.0763	21.7602	0.00313785
1 NC 3	Bad	29.5966	21.7602	0.00437537
1 NC 3	Bak1	29.3023	21.7602	0.00536541
1 NC 3	Bax	26.6743	21.7602	0.0331681
1 NC 3	Bcl2	30.3661	21.7602	0.00256666
1 NC 3	Bcl2l1	31.0754	21.7602	0.00156985
1 NC 3	Becn1	27.4138	21.7602	0.0198662
1 NC 3	Bid	30.6116	21.7602	0.00216503
1 NC 3	Bnip3	21.3678	21.7602	1.31259
1 NC 3	Casp3	27.0623	21.7602	0.0253475
1 NC 3	Casp8	31.1144	21.7602	0.00152801
1 NC 3	Cdkn1b	32.081	21.7602	0.000781901
1 NC 3	Cdkn2a	32.3661	21.7602	0.0006417
1 NC 3	Cln3	28.8759	21.7602	0.00721045
1 NC 3	Ctsb	25.822	21.7602	0.0598815
1 NC 3	Ctsd	30.4479	21.7602	0.00242519
1 NC 3	Ctss	Undetermined	21.7602	#VALUE!
1 NC 3	Cxcr4	Undetermined	21.7602	#VALUE!
1 NC 3	Dapk1	33.1383	21.7602	0.000375722
1 NC 3	Dram2	26.3016	21.7602	0.0429456
1 NC 3	Eif2ak3	28.4575	21.7602	0.00963691
1 NC 3	Eif4g1	29.9416	21.7602	0.00344493
1 NC 3	Esr1	33.2727	21.7602	0.000342294
1 NC 3	Fadd	28.7444	21.7602	0.00789891
1 NC 3	Fas	24.345	21.7602	0.166686
1 NC 3	Gaa	28.8033	21.7602	0.00758265
1 NC 3	Gabarap	23.4559	21.7602	0.308704
1 NC 3	Gabarapl2	27.9321	21.7602	0.0138701
1 NC 3	Gapdh	20.6216	21.7602	2.20179
1 NC 3	Hdac1	25.9576	21.7602	0.0545111
1 NC 3	Hdac10	34.9917	21.7602	0.000103974
1 NC 3	Hdac6	30.3763	21.7602	0.00254861
1 NC 3	Hgs	28.0983	21.7602	0.0123608
1 NC 3	Hmgb1	24.8517	21.7602	0.117319
1 NC 3	Hprt1	22.8989	21.7602	0.454176
1 NC 3	Hsp90aa1	20.3114	21.7602	2.72994
1 NC 3	Htt	27.4102	21.7602	0.0199161
1 NC 3	Ifng	35.842	21.7602	5.76738e-05
1 NC 3	Igf1	Undetermined	21.7602	#VALUE!
1 NC 3	Ins2	35.9701	21.7602	5.2773e-05
1 NC 3	Irf8	32.8068	21.7602	0.000472792
1 NC 3	Irgm	29.0478	21.7602	0.00640086
1 NC 3	Lamp1	25.332	21.7602	0.0840989
1 NC 3	Lamp2	22.1226	21.7602	0.7779
1 NC 3	Lamp3	32.5848	21.7602	0.000551414
1 NC 3	Map1lc3a	26.4598	21.7602	0.0384853
1 NC 3	Map1lc3b	25.2883	21.7602	0.0866854
1 NC 3	Mapk14	29.9514	21.7602	0.00342139
1 NC 3	Mapk8	27.9167	21.7602	0.0140188
1 NC 3	Mapt	33.4494	21.7602	0.000302838
1 NC 3	Mtor	30.0186	21.7602	0.00326577
1 NC 3	Nfkb1	28.4882	21.7602	0.00943371
1 NC 3	Npc1	25.1871	21.7602	0.0929866
1 NC 3	Park2	29.5484	21.7602	0.00452423
1 NC 3	Park7	35.2477	21.7602	8.70701e-05
1 NC 3	Pik3c3	31.1959	21.7602	0.00144401
1 NC 3	Pik3cg	33.3901	21.7602	0.000315552
1 NC 3	Pik3r4	34.6536	21.7602	0.000131434
1 NC 3	Pim2	32.477	21.7602	0.00059422
1 NC 3	Pink1	26.1847	21.7602	0.0465707
1 NC 3	Prkaa1	25.2618	21.7602	0.0882957
1 NC 3	Psen1	27.2624	21.7602	0.0220639
1 NC 3	Pten	23.0946	21.7602	0.396565
1 NC 3	Rab24	26.7121	21.7602	0.0323114
1 NC 3	Rb1	34.694	21.7602	0.00012781
1 NC 3	Rb1cc1	27.2597	21.7602	0.0221057
1 NC 3	Rgd1359310	28.2438	21.7602	0.0111751
1 NC 3	Rgs19	32.0764	21.7602	0.000784388
1 NC 3	Rps6kb1	27.6192	21.7602	0.0172294
1 NC 3	Snca	31.9692	21.7602	0.000844899
1 NC 3	Sqstm1	27.3633	21.7602	0.0205744
1 NC 3	Tgfb1	28.0685	21.7602	0.012619
1 NC 3	Tgm2	26.0392	21.7602	0.0515112
1 NC 3	Tm9sf1	Undetermined	21.7602	#VALUE!
1 NC 3	Tnf	33.2968	21.7602	0.00033663
1 NC 3	Tnfsf10	33.0907	21.7602	0.00038831
1 NC 3	Tp53	25.2445	21.7602	0.0893557
1 NC 3	Ubb	22.0999	21.7602	0.790218
1 NC 3	Ulk1	28.973	21.7602	0.00674145
1 NC 3	Wipi1	27.2298	21.7602	0.0225682
FIT SI-1 1	Actb	19.8062	22.276	5.5396
FIT SI-1 1	Akt1	24.1145	22.276	0.27961
FIT SI-1 1	Ambra1	27.6896	22.276	0.0234599
FIT SI-1 1	App	23.9968	22.276	0.303369
FIT SI-1 1	Arsa	27.6799	22.276	0.0236182
FIT SI-1 1	Arsb	25.4847	22.276	0.108161
FIT SI-1 1	Atg12	25.9773	22.276	0.0768774
FIT SI-1 1	Atg16l1	30.8433	22.276	0.00263613
FIT SI-1 1	Atg16l2	31.1048	22.276	0.00219923
FIT SI-1 1	Atg3	25.2723	22.276	0.125319
FIT SI-1 1	Atg4b	28.6236	22.276	0.0122793
FIT SI-1 1	Atg4c	28.1556	22.276	0.0169844
FIT SI-1 1	Atg5	26.3656	22.276	0.0587346
FIT SI-1 1	Atg7	27.965	22.276	0.0193835
FIT SI-1 1	Atg9a	26.7132	22.276	0.046159
FIT SI-1 1	Bad	28.4036	22.276	0.0143024
FIT SI-1 1	Bak1	26.6692	22.276	0.0475898
FIT SI-1 1	Bax	24.3289	22.276	0.24099
FIT SI-1 1	Bcl2	30.3208	22.276	0.00378676
FIT SI-1 1	Bcl2l1	28.0335	22.276	0.0184842
FIT SI-1 1	Becn1	25.9904	22.276	0.0761791
FIT SI-1 1	Bid	29.7987	22.276	0.00543808
FIT SI-1 1	Bnip3	23.1933	22.276	0.529498
FIT SI-1 1	Casp3	26.4714	22.276	0.0545831
FIT SI-1 1	Casp8	29.6034	22.276	0.00622605
FIT SI-1 1	Cdkn1b	29.7747	22.276	0.00552913
FIT SI-1 1	Cdkn2a	35.0337	22.276	0.000144387
FIT SI-1 1	Cln3	27.7343	22.276	0.0227444
FIT SI-1 1	Ctsb	23.5537	22.276	0.412437
FIT SI-1 1	Ctsd	28.1818	22.276	0.0166784
FIT SI-1 1	Ctss	38.5314	22.276	1.27824e-05
FIT SI-1 1	Cxcr4	Undetermined	22.276	#VALUE!
FIT SI-1 1	Dapk1	34.4816	22.276	0.000211706
FIT SI-1 1	Dram2	27.0802	22.276	0.0357905
FIT SI-1 1	Eif2ak3	27.5358	22.276	0.0260994
FIT SI-1 1	Eif4g1	26.8314	22.276	0.0425272
FIT SI-1 1	Esr1	34.2696	22.276	0.000245228
FIT SI-1 1	Fadd	27.2286	22.276	0.0322934
FIT SI-1 1	Fas	25.7219	22.276	0.0917643
FIT SI-1 1	Gaa	25.9257	22.276	0.0796736
FIT SI-1 1	Gabarap	22.5413	22.276	0.831997
FIT SI-1 1	Gabarapl2	26.2903	22.276	0.0618842
FIT SI-1 1	Gapdh	20.7946	22.276	2.79206
FIT SI-1 1	Hdac1	24.7012	22.276	0.186175
FIT SI-1 1	Hdac10	33.7532	22.276	0.00035077
FIT SI-1 1	Hdac6	27.4809	22.276	0.0271115
FIT SI-1 1	Hgs	26.2088	22.276	0.0654763
FIT SI-1 1	Hmgb1	24.0763	22.276	0.287106
FIT SI-1 1	Hprt1	23.7573	22.276	0.358158
FIT SI-1 1	Hsp90aa1	20.6101	22.276	3.17301
FIT SI-1 1	Htt	26.0488	22.276	0.0731571
FIT SI-1 1	Ifng	Undetermined	22.276	#VALUE!
FIT SI-1 1	Igf1	Undetermined	22.276	#VALUE!
FIT SI-1 1	Ins2	37.1942	22.276	3.22961e-05
FIT SI-1 1	Irf8	33.9694	22.276	0.000301952
FIT SI-1 1	Irgm	28.5214	22.276	0.0131804
FIT SI-1 1	Lamp1	23.2942	22.276	0.493704
FIT SI-1 1	Lamp2	23.4124	22.276	0.454874
FIT SI-1 1	Lamp3	32.8497	22.276	0.000656119
FIT SI-1 1	Map1lc3a	25.0927	22.276	0.141929
FIT SI-1 1	Map1lc3b	23.9348	22.276	0.3167
FIT SI-1 1	Mapk14	29.1024	22.276	0.00881126
FIT SI-1 1	Mapk8	30.03	22.276	0.00463253
FIT SI-1 1	Mapt	35.0419	22.276	0.000143576
FIT SI-1 1	Mtor	27.8643	22.276	0.0207848
FIT SI-1 1	Nfkb1	26.622	22.276	0.0491728
FIT SI-1 1	Npc1	25.9236	22.276	0.079792
FIT SI-1 1	Park2	29.8859	22.276	0.00511891
FIT SI-1 1	Park7	33.6467	22.276	0.000377633
FIT SI-1 1	Pik3c3	29.5908	22.276	0.00628082
FIT SI-1 1	Pik3cg	34.7826	22.276	0.000171845
FIT SI-1 1	Pik3r4	34.1261	22.276	0.000270868
FIT SI-1 1	Pim2	30.592	22.276	0.00313771
FIT SI-1 1	Pink1	26.4317	22.276	0.056104
FIT SI-1 1	Prkaa1	25.1244	22.276	0.138848
FIT SI-1 1	Psen1	25.3676	22.276	0.117308
FIT SI-1 1	Pten	22.6746	22.276	0.758584
FIT SI-1 1	Rab24	27.4947	22.276	0.026854
FIT SI-1 1	Rb1	31.9405	22.276	0.00123222
FIT SI-1 1	Rb1cc1	27.7266	22.276	0.0228665
FIT SI-1 1	Rgd1359310	26.9866	22.276	0.0381912
FIT SI-1 1	Rgs19	30.937	22.276	0.00247041
FIT SI-1 1	Rps6kb1	26.3751	22.276	0.0583485
FIT SI-1 1	Snca	32.7791	22.276	0.000689032
FIT SI-1 1	Sqstm1	24.4665	22.276	0.219066
FIT SI-1 1	Tgfb1	26.9984	22.276	0.0378803
FIT SI-1 1	Tgm2	28.2726	22.276	0.0156616
FIT SI-1 1	Tm9sf1	Undetermined	22.276	#VALUE!
FIT SI-1 1	Tnf	34.3273	22.276	0.000235599
FIT SI-1 1	Tnfsf10	33.2544	22.276	0.00049564
FIT SI-1 1	Tp53	25.6754	22.276	0.0947679
FIT SI-1 1	Ubb	21.1641	22.276	2.16122
FIT SI-1 1	Ulk1	27.5143	22.276	0.0264911
FIT SI-1 1	Wipi1	25.5903	22.276	0.100528
FIT SI-1 2	Actb	19.7397	21.7045	3.90371
FIT SI-1 2	Akt1	24.187	21.7045	0.178945
FIT SI-1 2	Ambra1	27.4269	21.7045	0.0189404
FIT SI-1 2	App	23.752	21.7045	0.241906
FIT SI-1 2	Arsa	27.9	21.7045	0.0136449
FIT SI-1 2	Arsb	25.2898	21.7045	0.0833188
FIT SI-1 2	Atg12	25.6141	21.7045	0.0665414
FIT SI-1 2	Atg16l1	31.0193	21.7045	0.00157028
FIT SI-1 2	Atg16l2	30.7065	21.7045	0.00195052
FIT SI-1 2	Atg3	24.6977	21.7045	0.125594
FIT SI-1 2	Atg4b	29.2318	21.7045	0.00542086
FIT SI-1 2	Atg4c	27.9704	21.7045	0.0129958
FIT SI-1 2	Atg5	26.1402	21.7045	0.046211
FIT SI-1 2	Atg7	27.9659	21.7045	0.013036
FIT SI-1 2	Atg9a	26.9606	21.7045	0.0261678
FIT SI-1 2	Bad	28.0959	21.7045	0.011913
FIT SI-1 2	Bak1	26.5558	21.7045	0.0346435
FIT SI-1 2	Bax	24.4259	21.7045	0.151627
FIT SI-1 2	Bcl2	30.237	21.7045	0.00270068
FIT SI-1 2	Bcl2l1	27.9611	21.7045	0.0130795
FIT SI-1 2	Becn1	25.9618	21.7045	0.0522929
FIT SI-1 2	Bid	29.4537	21.7045	0.00464799
FIT SI-1 2	Bnip3	22.5706	21.7045	0.548631
FIT SI-1 2	Casp3	25.9697	21.7045	0.0520081
FIT SI-1 2	Casp8	29.7376	21.7045	0.00381769
FIT SI-1 2	Cdkn1b	29.6378	21.7045	0.00409114
FIT SI-1 2	Cdkn2a	33.7726	21.7045	0.000232897
FIT SI-1 2	Cln3	27.3712	21.7045	0.0196858
FIT SI-1 2	Ctsb	23.5008	21.7045	0.287926
FIT SI-1 2	Ctsd	28.1946	21.7045	0.0111252
FIT SI-1 2	Ctss	Undetermined	21.7045	#VALUE!
FIT SI-1 2	Cxcr4	Undetermined	21.7045	#VALUE!
FIT SI-1 2	Dapk1	33.7485	21.7045	0.000236811
FIT SI-1 2	Dram2	26.3766	21.7045	0.0392246
FIT SI-1 2	Eif2ak3	27.4449	21.7045	0.018706
FIT SI-1 2	Eif4g1	26.9811	21.7045	0.0257981
FIT SI-1 2	Esr1	33.7485	21.7045	0.000236807
FIT SI-1 2	Fadd	26.9617	21.7045	0.0261481
FIT SI-1 2	Fas	24.9741	21.7045	0.103694
FIT SI-1 2	Gaa	26.0197	21.7045	0.0502362
FIT SI-1 2	Gabarap	22.2334	21.7045	0.693085
FIT SI-1 2	Gabarapl2	26.0631	21.7045	0.0487464
FIT SI-1 2	Gapdh	20.3501	21.7045	2.55701
FIT SI-1 2	Hdac1	24.5625	21.7045	0.137931
FIT SI-1 2	Hdac10	34.0581	21.7045	0.000191072
FIT SI-1 2	Hdac6	27.592	21.7045	0.016893
FIT SI-1 2	Hgs	25.882	21.7045	0.0552664
FIT SI-1 2	Hmgb1	23.9092	21.7045	0.216935
FIT SI-1 2	Hprt1	23.059	21.7045	0.391082
FIT SI-1 2	Hsp90aa1	20.2517	21.7045	2.73751
FIT SI-1 2	Htt	26.0606	21.7045	0.0488323
FIT SI-1 2	Ifng	Undetermined	21.7045	#VALUE!
FIT SI-1 2	Igf1	Undetermined	21.7045	#VALUE!
FIT SI-1 2	Ins2	36.7144	21.7045	3.03105e-05
FIT SI-1 2	Irf8	32.5703	21.7045	0.00053589
FIT SI-1 2	Irgm	30.0832	21.7045	0.00300453
FIT SI-1 2	Lamp1	23.1238	21.7045	0.3739
FIT SI-1 2	Lamp2	22.7965	21.7045	0.469115
FIT SI-1 2	Lamp3	32.8872	21.7045	0.000430227
FIT SI-1 2	Map1lc3a	24.9734	21.7045	0.103744
FIT SI-1 2	Map1lc3b	23.6266	21.7045	0.263882
FIT SI-1 2	Mapk14	28.9857	21.7045	0.00642934
FIT SI-1 2	Mapk8	28.1309	21.7045	0.0116272
FIT SI-1 2	Mapt	34.2676	21.7045	0.000165251
FIT SI-1 2	Mtor	27.968	21.7045	0.0130173
FIT SI-1 2	Nfkb1	26.2784	21.7045	0.0419898
FIT SI-1 2	Npc1	25.5564	21.7045	0.069257
FIT SI-1 2	Park2	29.2152	21.7045	0.00548352
FIT SI-1 2	Park7	35.2949	21.7045	8.1075e-05
FIT SI-1 2	Pik3c3	29.1513	21.7045	0.00573178
FIT SI-1 2	Pik3cg	33.9744	21.7045	0.000202487
FIT SI-1 2	Pik3r4	34.4389	21.7045	0.000146747
FIT SI-1 2	Pim2	31.0003	21.7045	0.00159107
FIT SI-1 2	Pink1	25.7583	21.7045	0.0602124
FIT SI-1 2	Prkaa1	24.6552	21.7045	0.129346
FIT SI-1 2	Psen1	25.0425	21.7045	0.098896
FIT SI-1 2	Pten	22.2169	21.7045	0.701075
FIT SI-1 2	Rab24	26.9229	21.7045	0.0268613
FIT SI-1 2	Rb1	32.1915	21.7045	0.000696786
FIT SI-1 2	Rb1cc1	26.998	21.7045	0.0254982
FIT SI-1 2	Rgd1359310	27.049	21.7045	0.0246133
FIT SI-1 2	Rgs19	30.4214	21.7045	0.00237661
FIT SI-1 2	Rps6kb1	26.0481	21.7045	0.0492555
FIT SI-1 2	Snca	32.836	21.7045	0.000445752
FIT SI-1 2	Sqstm1	24.448	21.7045	0.149322
FIT SI-1 2	Tgfb1	27.1573	21.7045	0.0228322
FIT SI-1 2	Tgm2	26.8904	21.7045	0.0274735
FIT SI-1 2	Tm9sf1	37.8606	21.7045	1.36942e-05
FIT SI-1 2	Tnf	33.0947	21.7045	0.000372588
FIT SI-1 2	Tnfsf10	32.1623	21.7045	0.000711074
FIT SI-1 2	Tp53	24.486	21.7045	0.145449
FIT SI-1 2	Ubb	20.9599	21.7045	1.67559
FIT SI-1 2	Ulk1	26.9563	21.7045	0.0262453
FIT SI-1 2	Wipi1	25.327	21.7045	0.0811979
FIT SI-1 3	Actb	19.522	21.6639	4.41355
FIT SI-1 3	Akt1	23.9693	21.6639	0.202303
FIT SI-1 3	Ambra1	26.9801	21.6639	0.0250996
FIT SI-1 3	App	23.5286	21.6639	0.274595
FIT SI-1 3	Arsa	27.1011	21.6639	0.023081
FIT SI-1 3	Arsb	25.0188	21.6639	0.0977428
FIT SI-1 3	Atg12	25.4436	21.6639	0.072812
FIT SI-1 3	Atg16l1	30.8228	21.6639	0.00174949
FIT SI-1 3	Atg16l2	30.5515	21.6639	0.00211146
FIT SI-1 3	Atg3	24.7445	21.6639	0.118213
FIT SI-1 3	Atg4b	28.7366	21.6639	0.00742881
FIT SI-1 3	Atg4c	27.7509	21.6639	0.0147105
FIT SI-1 3	Atg5	25.9553	21.6639	0.0510706
FIT SI-1 3	Atg7	27.7203	21.6639	0.0150263
FIT SI-1 3	Atg9a	26.4851	21.6639	0.0353743
FIT SI-1 3	Bad	27.9617	21.6639	0.0127109
FIT SI-1 3	Bak1	26.4956	21.6639	0.0351163
FIT SI-1 3	Bax	24.3205	21.6639	0.158598
FIT SI-1 3	Bcl2	30.2169	21.6639	0.00266262
FIT SI-1 3	Bcl2l1	27.7652	21.6639	0.0145657
FIT SI-1 3	Becn1	25.7971	21.6639	0.0569892
FIT SI-1 3	Bid	28.9716	21.6639	0.00631218
FIT SI-1 3	Bnip3	22.2761	21.6639	0.654215
FIT SI-1 3	Casp3	25.9741	21.6639	0.0504106
FIT SI-1 3	Casp8	29.6392	21.6639	0.00397381
FIT SI-1 3	Cdkn1b	29.403	21.6639	0.00468061
FIT SI-1 3	Cdkn2a	32.389	21.6639	0.00059079
FIT SI-1 3	Cln3	27.3416	21.6639	0.0195368
FIT SI-1 3	Ctsb	23.0706	21.6639	0.377187
FIT SI-1 3	Ctsd	27.8216	21.6639	0.0140075
FIT SI-1 3	Ctss	Undetermined	21.6639	#VALUE!
FIT SI-1 3	Cxcr4	Undetermined	21.6639	#VALUE!
FIT SI-1 3	Dapk1	32.9248	21.6639	0.000407505
FIT SI-1 3	Dram2	26.2829	21.6639	0.0406949
FIT SI-1 3	Eif2ak3	27.1899	21.6639	0.0217035
FIT SI-1 3	Eif4g1	26.5021	21.6639	0.0349589
FIT SI-1 3	Esr1	32.6064	21.6639	0.000508155
FIT SI-1 3	Fadd	26.9099	21.6639	0.0263513
FIT SI-1 3	Fas	24.9696	21.6639	0.10113
FIT SI-1 3	Gaa	25.4816	21.6639	0.0709173
FIT SI-1 3	Gabarap	22.1115	21.6639	0.733294
FIT SI-1 3	Gabarapl2	24.9897	21.6639	0.0997332
FIT SI-1 3	Gapdh	20.2384	21.6639	2.68615
FIT SI-1 3	Hdac1	24.3594	21.6639	0.154372
FIT SI-1 3	Hdac10	33.1898	21.6639	0.000339134
FIT SI-1 3	Hdac6	27.3692	21.6639	0.0191669
FIT SI-1 3	Hgs	25.7118	21.6639	0.0604618
FIT SI-1 3	Hmgb1	23.8529	21.6639	0.219309
FIT SI-1 3	Hprt1	23.0895	21.6639	0.37228
FIT SI-1 3	Hsp90aa1	20.3189	21.6639	2.54039
FIT SI-1 3	Htt	25.6692	21.6639	0.062274
FIT SI-1 3	Ifng	Undetermined	21.6639	#VALUE!
FIT SI-1 3	Igf1	34.1367	21.6639	0.000175921
FIT SI-1 3	Ins2	35.3045	21.6639	7.83035e-05
FIT SI-1 3	Irf8	34.2537	21.6639	0.00016222
FIT SI-1 3	Irgm	29.719	21.6639	0.00375992
FIT SI-1 3	Lamp1	22.7958	21.6639	0.456326
FIT SI-1 3	Lamp2	22.7204	21.6639	0.480792
FIT SI-1 3	Lamp3	32.6891	21.6639	0.000479836
FIT SI-1 3	Map1lc3a	24.5727	21.6639	0.133162
FIT SI-1 3	Map1lc3b	23.2519	21.6639	0.332634
FIT SI-1 3	Mapk14	28.7745	21.6639	0.00723585
FIT SI-1 3	Mapk8	29.7784	21.6639	0.00360827
FIT SI-1 3	Mapt	33.5998	21.6639	0.000255238
FIT SI-1 3	Mtor	27.7557	21.6639	0.0146619
FIT SI-1 3	Nfkb1	25.8726	21.6639	0.054085
FIT SI-1 3	Npc1	25.5157	21.6639	0.0692646
FIT SI-1 3	Park2	29.3018	21.6639	0.00502078
FIT SI-1 3	Park7	34.1234	21.6639	0.000177557
FIT SI-1 3	Pik3c3	28.8687	21.6639	0.00677887
FIT SI-1 3	Pik3cg	34.3836	21.6639	0.000148249
FIT SI-1 3	Pik3r4	34.945	21.6639	0.000100463
FIT SI-1 3	Pim2	30.7137	21.6639	0.00188692
FIT SI-1 3	Pink1	25.6155	21.6639	0.0646327
FIT SI-1 3	Prkaa1	24.6264	21.6639	0.128297
FIT SI-1 3	Psen1	25.1131	21.6639	0.0915556
FIT SI-1 3	Pten	22.1923	21.6639	0.693338
FIT SI-1 3	Rab24	26.8781	21.6639	0.0269396
FIT SI-1 3	Rb1	31.1484	21.6639	0.00139605
FIT SI-1 3	Rb1cc1	27.0295	21.6639	0.0242556
FIT SI-1 3	Rgd1359310	26.7566	21.6639	0.0293065
FIT SI-1 3	Rgs19	30.0371	21.6639	0.00301586
FIT SI-1 3	Rps6kb1	26.0735	21.6639	0.0470516
FIT SI-1 3	Snca	32.1267	21.6639	0.000708579
FIT SI-1 3	Sqstm1	24.0446	21.6639	0.19202
FIT SI-1 3	Tgfb1	26.3578	21.6639	0.0386374
FIT SI-1 3	Tgm2	26.8698	21.6639	0.0270949
FIT SI-1 3	Tm9sf1	36.2255	21.6639	4.13562e-05
FIT SI-1 3	Tnf	33.3932	21.6639	0.000294535
FIT SI-1 3	Tnfsf10	34.8629	21.6639	0.000106346
FIT SI-1 3	Tp53	24.0026	21.6639	0.197689
FIT SI-1 3	Ubb	20.8185	21.6639	1.79675
FIT SI-1 3	Ulk1	26.9169	21.6639	0.0262231
FIT SI-1 3	Wipi1	24.9727	21.6639	0.100919

## Sheet: Relative expression level
Target Name	1 NC 1	1 NC 2	1 NC 3	FIT SI-1 1	FIT SI-1 2	FIT SI-1 3
Akt1	0.129246	0.0948817	0.0438762	0.27961	0.178945	0.202303
Ambra1	0.019201	0.0128238	0.00399723	0.0234599	0.0189404	0.0250996
App	0.234859	0.193857	0.0540264	0.303369	0.241906	0.274595
Arsa	0.0131364	0.0112194	0.00338487	0.0236182	0.0136449	0.023081
Arsb	0.080371	0.0760042	0.0333529	0.108161	0.0833188	0.0977428
Atg12	0.0598535	0.0561417	0.0382781	0.0768774	0.0665414	0.072812
Atg16l1	0.001265	0.00151803	0.000281939	0.00263613	0.00157028	0.00174949
Atg16l2	0.0011595	0.000878896	0.000215202	0.00219923	0.00195052	0.00211146
Atg3	0.107292	0.109429	0.0986946	0.125319	0.125594	0.118213
Atg4b	0.00522669	0.00476085	0.000860764	0.0122793	0.00542086	0.00742881
Atg4c	0.0121955	0.0104982	0.00706657	0.0169844	0.0129958	0.0147105
Atg5	0.0401243	0.0396481	0.0172117	0.0587346	0.046211	0.0510706
Atg7	0.012011	0.00986786	0.00400061	0.0193835	0.013036	0.0150263
Atg9a	0.0190861	0.0164842	0.00313785	0.046159	0.0261678	0.0353743
Bad	0.00703832	0.00620705	0.00437537	0.0143024	0.011913	0.0127109
Bak1	0.0248285	0.0214135	0.00536541	0.0475898	0.0346435	0.0351163
Bax	0.0831268	0.0820939	0.0331681	0.24099	0.151627	0.158598
Bcl2	0.00526119	0.00321389	0.00256666	0.00378676	0.00270068	0.00266262
Bcl2l1	0.00768901	0.00681044	0.00156985	0.0184842	0.0130795	0.0145657
Becn1	0.0464315	0.0384149	0.0198662	0.0761791	0.0522929	0.0569892
Bid	0.00921711	0.00793117	0.00216503	0.00543808	0.00464799	0.00631218
Bnip3	0.85947	0.832617	1.31259	0.529498	0.548631	0.654215
Casp3	0.0473636	0.0402082	0.0253475	0.0545831	0.0520081	0.0504106
Casp8	0.00328541	0.00338391	0.00152801	0.00622605	0.00381769	0.00397381
Cdkn1b	0.00367136	0.00342498	0.000781901	0.00552913	0.00409114	0.00468061
Cdkn2a	1.32092e-05	4.72424e-06	0.0006417	0.000144387	0.000232897	0.00059079
Cln3	0.0102306	0.0094535	0.00721045	0.0227444	0.0196858	0.0195368
Ctsb	0.247147	0.193642	0.0598815	0.412437	0.287926	0.377187
Ctsd	0.0130126	0.00895808	0.00242519	0.0166784	0.0111252	0.0140075
Ctss	1.65811e-05	8.62273e-06		1.27824e-05
Cxcr4		1.99897e-05
Dapk1	0.000145864	0.000302675	0.000375722	0.000211706	0.000236811	0.000407505
Dram2	0.0351837	0.0373212	0.0429456	0.0357905	0.0392246	0.0406949
Eif2ak3	0.0159935	0.0130362	0.00963691	0.0260994	0.018706	0.0217035
Eif4g1	0.0195817	0.0151959	0.00344493	0.0425272	0.0257981	0.0349589
Esr1	0.000108748	0.000293892	0.000342294	0.000245228	0.000236807	0.000508155
Fadd	0.017145	0.0157785	0.00789891	0.0322934	0.0261481	0.0263513
Fas	0.146005	0.147461	0.166686	0.0917643	0.103694	0.10113
Gaa	0.0529757	0.0417696	0.00758265	0.0796736	0.0502362	0.0709173
Gabarap	0.584728	0.535267	0.308704	0.831997	0.693085	0.733294
Gabarapl2	0.0337974	0.0265254	0.0138701	0.0618842	0.0487464	0.0997332
Hdac1	0.14476	0.134982	0.0545111	0.186175	0.137931	0.154372
Hdac10	0.000172738	0.000133999	0.000103974	0.00035077	0.000191072	0.000339134
Hdac6	0.0154591	0.011764	0.00254861	0.0271115	0.016893	0.0191669
Hgs	0.0500668	0.0393569	0.0123608	0.0654763	0.0552664	0.0604618
Hmgb1	0.186852	0.175604	0.117319	0.287106	0.216935	0.219309
Hsp90aa1	2.16476	2.33987	2.72994	3.17301	2.73751	2.54039
Htt	0.0570368	0.0461379	0.0199161	0.0731571	0.0488323	0.062274
Ifng	3.54674e-05	6.49695e-05	5.76738e-05
Igf1						0.000175921
Ins2	9.39721e-06	4.92249e-05	5.2773e-05	3.22961e-05	3.03105e-05	7.83035e-05
Irf8	0.000469569	0.000464072	0.000472792	0.000301952	0.00053589	0.00016222
Irgm	0.00302889	0.00293762	0.00640086	0.0131804	0.00300453	0.00375992
Lamp1	0.306607	0.277557	0.0840989	0.493704	0.3739	0.456326
Lamp2	0.540127	0.580094	0.7779	0.454874	0.469115	0.480792
Lamp3	0.000274832	0.000410954	0.000551414	0.000656119	0.000430227	0.000479836
Map1lc3a	0.0863361	0.0869936	0.0384853	0.141929	0.103744	0.133162
Map1lc3b	0.198786	0.170386	0.0866854	0.3167	0.263882	0.332634
Mapk14	0.00777258	0.00558501	0.00342139	0.00881126	0.00642934	0.00723585
Mapk8	0.0139548	0.0133013	0.0140188	0.00463253	0.0116272	0.00360827
Mapt	0.000312086	0.000279138	0.000302838	0.000143576	0.000165251	0.000255238
Mtor	0.00973087	0.00843037	0.00326577	0.0207848	0.0130173	0.0146619
Nfkb1	0.0264377	0.0244797	0.00943371	0.0491728	0.0419898	0.054085
Npc1	0.0663114	0.0713689	0.0929866	0.079792	0.069257	0.0692646
Park2	0.00399192	0.0039334	0.00452423	0.00511891	0.00548352	0.00502078
Park7	0.000127869	0.000106357	8.70701e-05	0.000377633	8.1075e-05	0.000177557
Pik3c3	0.0044441	0.00367227	0.00144401	0.00628082	0.00573178	0.00677887
Pik3cg	0.000133723	0.000333023	0.000315552	0.000171845	0.000202487	0.000148249
Pik3r4	6.79264e-05	0.000138558	0.000131434	0.000270868	0.000146747	0.000100463
Pim2	0.00156733	0.00134495	0.00059422	0.00313771	0.00159107	0.00188692
Pink1	0.0446753	0.0442468	0.0465707	0.056104	0.0602124	0.0646327
Prkaa1	0.12679	0.114554	0.0882957	0.138848	0.129346	0.128297
Psen1	0.0654556	0.061333	0.0220639	0.117308	0.098896	0.0915556
Pten	0.656893	0.583901	0.396565	0.758584	0.701075	0.693338
Rab24	0.023236	0.0244072	0.0323114	0.026854	0.0268613	0.0269396
Rb1	0.000480552	0.000346126	0.00012781	0.00123222	0.000696786	0.00139605
Rb1cc1	0.0262382	0.0255857	0.0221057	0.0228665	0.0254982	0.0242556
Rgd1359310	0.0291668	0.0233455	0.0111751	0.0381912	0.0246133	0.0293065
Rgs19	0.00186631	0.0025062	0.000784388	0.00247041	0.00237661	0.00301586
Rps6kb1	0.0458488	0.0406053	0.0172294	0.0583485	0.0492555	0.0470516
Snca	0.000564535	0.000361708	0.000844899	0.000689032	0.000445752	0.000708579
Sqstm1	0.102435	0.0858597	0.0205744	0.219066	0.149322	0.19202
Tgfb1	0.0435366	0.0397282	0.012619	0.0378803	0.0228322	0.0386374
Tgm2	0.0326936	0.036533	0.0515112	0.0156616	0.0274735	0.0270949
Tm9sf1					1.36942e-05	4.13562e-05
Tnf	6.57253e-05	0.000158705	0.00033663	0.000235599	0.000372588	0.000294535
Tnfsf10	6.46094e-05	0.000236621	0.00038831	0.00049564	0.000711074	0.000106346
Tp53	0.08662	0.0984512	0.0893557	0.0947679	0.145449	0.197689
Ulk1	0.0200308	0.0179296	0.00674145	0.0264911	0.0262453	0.0262231
Wipi1	0.0667369	0.0520482	0.0225682	0.100528	0.0811979	0.100919

## Sheet: fold change
Target Name	FIT SI-1/1 NC					Target Name	FIT SI-1/1 NC	log2
Mapk8	0.481357					Mapk8	0.481357	-1.05482
Bnip3	0.576549					Map1lc3b	2.00329	1.00237
Tgm2	0.581675					Psen1	2.06754	1.04792
Mapt	0.630901					Fadd	2.07711	1.05458
Fas	0.644545					Hdac6	2.12186	1.08533
Pik3cg	0.668008					Hdac10	2.145	1.10097
Irf8	0.711063					Ctsb	2.15222	1.10582
Lamp2	0.74009					Arsa	2.17529	1.12121
Bcl2	0.828679					Bad	2.20912	1.14347
Bid	0.849065					Mtor	2.26182	1.17748
Npc1	0.946445					Bak1	2.27389	1.18516
Rb1cc1	0.982289					Cln3	2.30408	1.20419
Dram2	1.00225					Atg4b	2.3164	1.21188
Rab24	1.00876					Nfkb1	2.40671	1.26706
Ctss	1.01433					Akt1	2.46585	1.30209
Tgfb1	1.03615					Sqstm1	2.68306	1.42388
Dapk1	1.03853					Eif4g1	2.70218	1.43412
Snca	1.04078					Atg16l2	2.77832	1.47421
Hsp90aa1	1.16813					Bax	2.77846	1.47429
Atg3	1.17029					Atg9a	2.78239	1.47633
Prkaa1	1.2028					Gabarapl2	2.83536	1.50353
Park2	1.25492					Bcl2l1	2.87065	1.52138
Ins2	1.26496					Rb1	3.4836	1.80058
Lamp3	1.26591
Pten	1.31492
Esr1	1.32923
Pink1	1.33549
Mapk14	1.33956
Casp3	1.39039
Atg12	1.40161
Hdac1	1.43148
Rgd1359310	1.4463
Cdkn2a	1.46759
Rps6kb1	1.49161
Htt	1.49697
Atg4c	1.50169
Hmgb1	1.50768
Arsb	1.5244
Rgs19	1.52473
Pik3r4	1.53314
Gabarap	1.58072
Tp53	1.59571
Atg5	1.60868
Tnf	1.60896
Irgm	1.6127
App	1.69836
Casp8	1.71001
Ctsd	1.71386
Eif2ak3	1.72006
Ulk1	1.76636
Becn1	1.77115
Hgs	1.78028
Map1lc3a	1.78852
Cdkn1b	1.81524
Atg7	1.83334
Ambra1	1.87385
Pim2	1.8867
Tnfsf10	1.90425
Atg16l1	1.94322
Gaa	1.96258
Pik3c3	1.96556
Park7	1.98031
Lamp1	1.98115
Wipi1	1.99956
Map1lc3b	2.00329
Psen1	2.06754
Fadd	2.07711
Hdac6	2.12186
Hdac10	2.145
Ctsb	2.15222
Arsa	2.17529
Bad	2.20912
Mtor	2.26182
Bak1	2.27389
Cln3	2.30408
Atg4b	2.3164
Nfkb1	2.40671
Akt1	2.46585
Sqstm1	2.68306
Eif4g1	2.70218
Atg16l2	2.77832
Bax	2.77846
Atg9a	2.78239
Gabarapl2	2.83536
Bcl2l1	2.87065
Rb1	3.4836
Cxcr4	#DIV/0!
Ifng	#DIV/0!
Igf1	#DIV/0!
Tm9sf1	#DIV/0!

## Sheet: P value
Target Name	FIT SI-1/1 NC	significant difference
Akt1	0.028927	*
Ambra1	0.0930234	ns
App	0.122565	ns
Arsa	0.0690723	ns
Arsb	0.117002	ns
Atg12	0.0475181	*
Atg16l1	0.126601	ns
Atg16l2	0.00989769	**
Atg3	0.011741	*
Atg4b	0.125289	ns
Atg4c	0.0588401	ns
Atg5	0.0789756	ns
Atg7	0.0773068	ns
Atg9a	0.0389482	*
Bad	0.0025329	**
Bak1	0.0406183	*
Bax	0.0237171	*
Bcl2	0.518542	ns
Bcl2l1	0.0160125	*
Becn1	0.0662697	ns
Bid	0.684335	ns
Bnip3	0.0573998	ns
Casp3	0.089867	ns
Casp8	0.120033	ns
Cdkn1b	0.102492	ns
Cdkn2a	0.703317	ns
Cln3	0.00107256	**
Ctsb	0.0452499	*
Ctsd	0.170235	ns
Ctss	#DIV/0!	#DIV/0!
Cxcr4	#DIV/0!	#DIV/0!
Dapk1	0.91351	ns
Dram2	0.976264	ns
Eif2ak3	0.0303606	*
Eif4g1	0.0336318	*
Esr1	0.513003	ns
Fadd	0.0140515	*
Fas	0.00198618	**
Gaa	0.112683	ns
Gabarap	0.0429134	*
Gabarapl2	0.0500607	ns
Hdac1	0.206358	ns
Hdac10	0.0466884	*
Hdac6	0.0869648	ns
Hgs	0.0845619	ns
Hmgb1	0.0616024	ns
Hsp90aa1	0.181081	ns
Htt	0.193762	ns
Ifng	#DIV/0!	#DIV/0!
Igf1	#DIV/0!	#DIV/0!
Ins2	0.663168	ns
Irf8	0.281978	ns
Irgm	0.506532	ns
Lamp1	0.0492279	*
Lamp2	0.0900497	ns
Lamp3	0.356204	ns
Map1lc3a	0.0481006	*
Map1lc3b	0.0182231	*
Mapk14	0.257012	ns
Mapk8	0.0478121	*
Mapt	0.0364738	*
Mtor	0.0429579	*
Nfkb1	0.0116052	*
Npc1	0.667702	ns
Park2	0.0107811	*
Park7	0.299362	ns
Pik3c3	0.0315921	*
Pik3cg	0.257564	ns
Pik3r4	0.340934	ns
Pim2	0.136808	ns
Pink1	0.00410447	**
Prkaa1	0.132982	ns
Psen1	0.0285472	*
Pten	0.0987809	ns
Rab24	0.938659	ns
Rb1	0.0281776	*
Rb1cc1	0.78428	ns
Rgd1359310	0.226153	ns
Rgs19	0.170514	ns
Rps6kb1	0.146655	ns
Snca	0.890143	ns
Sqstm1	0.0219697	*
Tgfb1	0.921482	ns
Tgm2	0.0719302	ns
Tm9sf1	#DIV/0!	#DIV/0!
Tnf	0.269064	ns
Tnfsf10	0.357709	ns
Tp53	0.142727	ns
Ulk1	0.0504306	ns
Wipi1	0.0316103	*

## Sheet: fold change and P value
Target Name	FIT SI-1/1 NC	FIT SI-1/1 NC	significant difference
Akt1	2.46585	0.028927	*
Ambra1	1.87385	0.0930234	ns
App	1.69836	0.122565	ns
Arsa	2.17529	0.0690723	ns
Arsb	1.5244	0.117002	ns
Atg12	1.40161	0.0475181	*
Atg16l1	1.94322	0.126601	ns
Atg16l2	2.77832	0.00989769	**
Atg3	1.17029	0.011741	*
Atg4b	2.3164	0.125289	ns
Atg4c	1.50169	0.0588401	ns
Atg5	1.60868	0.0789756	ns
Atg7	1.83334	0.0773068	ns
Atg9a	2.78239	0.0389482	*
Bad	2.20912	0.0025329	**
Bak1	2.27389	0.0406183	*
Bax	2.77846	0.0237171	*
Bcl2	0.828679	0.518542	ns
Bcl2l1	2.87065	0.0160125	*
Becn1	1.77115	0.0662697	ns
Bid	0.849065	0.684335	ns
Bnip3	0.576549	0.0573998	ns
Casp3	1.39039	0.089867	ns
Casp8	1.71001	0.120033	ns
Cdkn1b	1.81524	0.102492	ns
Cdkn2a	1.46759	0.703317	ns
Cln3	2.30408	0.00107256	**
Ctsb	2.15222	0.0452499	*
Ctsd	1.71386	0.170235	ns
Ctss	1.01433	#DIV/0!	#DIV/0!
Cxcr4	#DIV/0!	#DIV/0!	#DIV/0!
Dapk1	1.03853	0.91351	ns
Dram2	1.00225	0.976264	ns
Eif2ak3	1.72006	0.0303606	*
Eif4g1	2.70218	0.0336318	*
Esr1	1.32923	0.513003	ns
Fadd	2.07711	0.0140515	*
Fas	0.644545	0.00198618	**
Gaa	1.96258	0.112683	ns
Gabarap	1.58072	0.0429134	*
Gabarapl2	2.83536	0.0500607	ns
Hdac1	1.43148	0.206358	ns
Hdac10	2.145	0.0466884	*
Hdac6	2.12186	0.0869648	ns
Hgs	1.78028	0.0845619	ns
Hmgb1	1.50768	0.0616024	ns
Hsp90aa1	1.16813	0.181081	ns
Htt	1.49697	0.193762	ns
Ifng	#DIV/0!	#DIV/0!	#DIV/0!
Igf1	#DIV/0!	#DIV/0!	#DIV/0!
Ins2	1.26496	0.663168	ns
Irf8	0.711063	0.281978	ns
Irgm	1.6127	0.506532	ns
Lamp1	1.98115	0.0492279	*
Lamp2	0.74009	0.0900497	ns
Lamp3	1.26591	0.356204	ns
Map1lc3a	1.78852	0.0481006	*
Map1lc3b	2.00329	0.0182231	*
Mapk14	1.33956	0.257012	ns
Mapk8	0.481357	0.0478121	*
Mapt	0.630901	0.0364738	*
Mtor	2.26182	0.0429579	*
Nfkb1	2.40671	0.0116052	*
Npc1	0.946445	0.667702	ns
Park2	1.25492	0.0107811	*
Park7	1.98031	0.299362	ns
Pik3c3	1.96556	0.0315921	*
Pik3cg	0.668008	0.257564	ns
Pik3r4	1.53314	0.340934	ns
Pim2	1.8867	0.136808	ns
Pink1	1.33549	0.00410447	**
Prkaa1	1.2028	0.132982	ns
Psen1	2.06754	0.0285472	*
Pten	1.31492	0.0987809	ns
Rab24	1.00876	0.938659	ns
Rb1	3.4836	0.0281776	*
Rb1cc1	0.982289	0.78428	ns
Rgd1359310	1.4463	0.226153	ns
Rgs19	1.52473	0.170514	ns
Rps6kb1	1.49161	0.146655	ns
Snca	1.04078	0.890143	ns
Sqstm1	2.68306	0.0219697	*
Tgfb1	1.03615	0.921482	ns
Tgm2	0.581675	0.0719302	ns
Tm9sf1	#DIV/0!	#DIV/0!	#DIV/0!
Tnf	1.60896	0.269064	ns
Tnfsf10	1.90425	0.357709	ns
Tp53	1.59571	0.142727	ns
Ulk1	1.76636	0.0504306	ns
Wipi1	1.99956	0.0316103	*
