# Supplementary material for: S100a9 inhibits Atg9a transcription and participates in suppression of autophagy in cardiomyocytes induced by β1-adrenoceptor autoantibodies
Source: Cell Mol Biol Lett. 2023 Sep 18;28:74. doi: 10.1186/s11658-023-00486-1 (PMC10506287; doi:10.1186/s11658-023-00486-1)
Supplement: Supplementary file 3 — Additional file 3. Echocardiography values. [file 11658_2023_486_MOESM3_ESM.xlsx]

## Sheet: Sheet1
	EF	FS	LVIDd	LVIDs	IVSd	IVSs	LVPWd	LVPWs
AAV-Vector-RNAi	0.69	0.33	3.56	2.48	0.5	0.75	0.78	1.52
	0.6	0.27	3.75	2.84	0.57	0.82	0.5	0.89
	0.69	0.33	3.18	2.09	0.67	0.85	0.74	1.03
	0.58	0.26	3.56	2.73	0.53	0.85	0.5	0.71
	0.84	0.48	2.68	1.49	0.57	1.01	0.82	1.38
	0.67	0.32	3.58	2.52	0.53	0.8	0.6	0.85
	0.8	0.43	3.08	1.88	0.6	1.05	0.64	1.17
	0.72	0.35	2.91	1.88	0.6	0.89	0.64	1.24
AAV-Vector-RNAi+β1-AA	0.48	0.2	3.19	2.55	0.82	0.89	0.89	1.17
	0.53	0.22	4.19	2.38	0.81	0.92	0.92	0.92
	0.56	0.25	3.75	2.73	0.72	1.25	1.03	1.38
	0.28	0.3	3.45	2.98	0.59	0.95	0.67	0.78
	0.54	0.32	3.39	2.23	0.7	1.17	0.78	0.96
	0.55	0.3	4.22	2.85	0.71	1.1	0.67	1.21
	0.54	0.23	3.39	2.52	0.62	0.98	0.64	0.89
	0.53	0.22	4.19	3.1	0.6	0.99	0.6	0.89
AAV-S100a9-RNAi	0.76	0.39	3.12	1.91	0.5	0.82	0.74	1.1
	0.16	0.06	3.65	3.44	0.32	0.39	0.57	0.64
	0.72	0.35	3.37	1.88	0.43	0.67	0.74	1.21
	0.8	0.42	2.77	1.6	0.64	1.1	0.96	1.17
	0.56	0.25	3.55	2.66	0.53	0.82	0.74	1.1
	0.74	0.38	3.97	2.48	0.39	0.99	0.64	1.21
	0.64	0.3	3.33	2.34	0.5	0.89	0.5	0.82
	0.69	0.33	3.51	2.34	0.53	0.82	0.82	1.1
AAV-S100a9-RNAi+β1-AA	0.65	0.32	3.05	2.13	0.6	0.75	0.67	0.99
	0.61	0.11	3.58	2.91	0.57	0.71	0.6	0.92
	0.63	0.22	3.39	3.19	0.61	0.65	0.71	0.89
	0.8	0.44	2.71	1.6	0.61	1.07	0.78	1.17
	0.69	0.19	4.01	2.66	0.57	0.98	0.85	1.1
	0.78	0.4	2.98	1.77	0.67	0.99	0.71	1.21
	0.71	0.37	3.19	2.09	0.59	1.05	0.74	1.21
	0.57	0.29	3.26	2.41	0.64	0.75	0.78	1.13
